# Supplementary material for: Distinguishing Local Demagnetization Contribution to the Magnetization Process in Multisegmented Nanowires
Source: Nanomaterials (Basel). 2022 Jun 8;12(12):1968. doi: 10.3390/nano12121968 (PMC9229024; doi:10.3390/nano12121968)
Supplement: Supplementary file 1 [file nanomaterials-12-01968-s001.zip]

Archive with 1 entries (1 files):
- nanomaterials-1739815-supplementary.pdf
